# Supplementary material for: Present and Future of IgA Nephropathy and Membranous Nephropathy Immune Monitoring: Insights from Molecular Studies
Source: Int J Mol Sci. 2023 Aug 23;24(17):13134. doi: 10.3390/ijms241713134 (PMC10487514; doi:10.3390/ijms241713134)
Supplement: Supplementary file 1 [file ijms-24-13134-s001.zip]

Archive with 1 entries (1 files):
- ijms-2517709-supplementary.pdf
